# Supplementary material for: Compartment-Specific Differences in the Activation of Monocyte Subpopulations Are Not Affected by Nitric Oxide and Glucocorticoid Treatment in a Model of Resuscitated Porcine Endotoxemic Shock
Source: J Clin Med. 2022 May 8;11(9):2641. doi: 10.3390/jcm11092641 (PMC9100570; doi:10.3390/jcm11092641)
Supplement: Supplementary file 1 [file jcm-11-02641-s001.zip]

Archive with 1 entries (1 files):
- jcm-1681100-supplementary.pdf
